# Supplementary material for: Predictive models for small-for-gestational-age births in women exposed to pesticides before pregnancy based on multiple machine learning algorithms
Source: Front Public Health. 2022 Aug 8;10:940182. doi: 10.3389/fpubh.2022.940182 (PMC9394741; doi:10.3389/fpubh.2022.940182)
Supplement: Supplementary Table 1 — One hundred forty-two features included in machine learning models as candidate features for predictors. [file Table_1.XLSX]

## Sheet: Table1_0318
142 features included in machine learning models as candidate features for predictors
Features	Overall (757)	Not SGA (659)	SGA (98)	P value
Maternal_thyroid disease	3(0.4%)	2(0.3%)	1(1.02%)	0.847
Maternal_hypertension	5.0(0.66%)	5.0(0.76%)	0.0(0.0%)	0.844
Maternal_chronic nephritis	1.0(0.13%)	0.0(0.0%)	1.0(1.02%)	0.269
Maternal_heart disease	1.0(0.13%)	1.0(0.15%)	0.0(0.0%)	0.269
Maternal_tumor	3.0(0.4%)	3.0(0.46%)	0.0(0.0%)	0.847
Maternal_tuberculosis	1.0(0.13%)	1.0(0.15%)	0.0(0.0%)	0.269
Maternal_hepatitis B	2.0(0.26%)	2.0(0.3%)	0.0(0.0%)	0.611
Maternal_sexually infect	1.0(0.13%)	1.0(0.15%)	0.0(0.0%)	0.269
Maternal_psychological illness	2.0(0.26%)	2.0(0.3%)	0.0(0.0%)	0.611
Maternal_birth defect	4.0(0.53%)	4.0(0.61%)	0.0(0.0%)	0.979
Maternal_pre-pregnancy medication	28(3.7%)	26(3.95%)	2(2.04%)	0.519
Maternal_vaccination	313(41.35%)	278(42.19%)	35(35.71%)	0.27
Maternal_contraception	328(43.33%)	285(43.25%)	43(43.88%)	0.993
Menstrual regularity	36(4.76%)	34(5.16%)	2(2.04%)	0.272
Dysmenorrhea	234.0(30.91%)	199.0(30.2%)	35.0(35.71%)	0.173
Maternal_history of preterm birth	3.0(0.4%)	3.0(0.46%)	0.0(0.0%)	0.847
Maternal_history of dead birth	10.0(1.32%)	10.0(1.52%)	0.0(0.0%)	0.451
Maternal_child with birth defects	6.0(0.79%)	6.0(0.91%)	0.0(0.0%)	0.735
intermarry	2.0(0.26%)	2.0(0.3%)	0.0(0.0%)	0.611
Maternal_intermarry within two generations	3.0(0.4%)	3.0(0.46%)	0.0(0.0%)	0.847
Maternal_family history of thalassaemia	1.0(0.13%)	0.0(0.0%)	1.0(1.02%)	0.269
Maternal_family history of mental retardation	1.0(0.13%)	1.0(0.15%)	0.0(0.0%)	0.269
Maternal_hating meat and eggs before pregnancy	6.0(0.79%)	6.0(0.91%)	0.0(0.0%)	0.735
Maternal_hating vegetables before pregnancy	7(0.92%)	4(0.61%)	3(3.06%)	0.071
Maternal_eating raw meat before pregnancy	2.0(0.26%)	2.0(0.3%)	0.0(0.0%)	0.611
Maternal_smoking before pregnancy	4(0.53%)	3(0.46%)	1(1.02%)	0.979
Maternal_secondhand smoking before pregnancy	255(33.69%)	219(33.23%)	36(36.73%)	0.569
Maternal_drinking before pregnancy	44(5.81%)	37(5.61%)	7(7.14%)	0.71
Maternal_halitosis	23(3.04%)	17(2.58%)	6(6.12%)	0.112
Maternal_gingival bleeding	70(9.25%)	60(9.1%)	10(10.2%)	0.87
Maternal_life/work stress				0.142
none	501.0(66.18%)	435.0(66.01%)	66.0(67.35%)
mild	231.0(30.52%)	199.0(30.2%)	32.0(32.65%)
severe	25.0(3.3%)	25.0(3.79%)	0.0(0.0%)
Maternal_interpersonal tension				0.38
none	635(83.88%)	557(84.52%)	78(79.59%)
mild	98(12.95%)	81(12.29%)	17(17.35%)
severe	24(3.17%)	21(3.19%)	3(3.06%)
Maternal_economic pressure				0.372
none	502(66.31%)	442(67.07%)	60(61.22%)
mild	111(14.66%)	96(14.57%)	15(15.31%)
severe	144(19.02%)	121(18.36%)	23(23.47%)
Maternal_preparing for pregnancy	25(3.3%)	23(3.49%)	2(2.04%)	0.655
Maternal_sterility	5.0(0.66%)	5.0(0.76%)	0.0(0.0%)	0.844
Maternal_adnexitis	66(8.72%)	59(8.95%)	7(7.14%)	0.689
Maternal_exposure to radiation	1.0(0.13%)	1.0(0.15%)	0.0(0.0%)	0.269
Maternal_exposure to noise	36(4.76%)	34(5.16%)	2(2.04%)	0.272
Maternal_exposure to heavy metal	2.0(0.26%)	2.0(0.3%)	0.0(0.0%)	0.611
Maternal_exposure to organic solvent	32(4.23%)	29(4.4%)	3(3.06%)	0.729
Maternal_exposure to high temperature	13(1.72%)	11(1.67%)	2(2.04%)	0.879
Maternal_keeping pets	371(49.01%)	323(49.01%)	48(48.98%)	0.919
Maternal_exposure to shock	1.0(0.13%)	0.0(0.0%)	1.0(1.02%)	0.269
Maternal_mental retardation	1.0(0.13%)	0.0(0.0%)	1.0(1.02%)	0.269
Maternal_arrhythmia	4.0(0.53%)	4.0(0.61%)	0.0(0.0%)	0.979
Maternal_heart murmur	0(0.0%)	0(0.0%)	0(0.0%)	1
Maternal_abnormal uterine size	3(0.4%)	2(0.3%)	1(1.02%)	0.847
Maternal_abnormal vaginal secretions	26(3.43%)	23(3.49%)	3(3.06%)	0.936
Maternal_abnormal vagina	12(1.59%)	11(1.67%)	1(1.02%)	0.963
Paternal_nationality				0.24
Han nationality	529(69.88%)	466(70.71%)	63(64.29%)
minorities	228(30.12%)	193(29.29%)	35(35.71%)
Paternal_education level				0.838
Below junior high school	700(92.47%)	608(92.26%)	92(93.88%)
Senior high school	49(6.47%)	44(6.68%)	5(5.1%)
Bachelor's degrees and above	8(1.06%)	7(1.06%)	1(1.02%)
Paternal_occupation				0.573
Manual labour	748.0(98.81%)	651.0(98.79%)	97.0(98.98%)
Service industry	4.0(0.53%)	4.0(0.61%)	0.0(0.0%)
Brain work	3.0(0.4%)	2.0(0.3%)	1.0(1.02%)
Others	2.0(0.26%)	2.0(0.3%)	0.0(0.0%)
Maternal_nationality				0.213
Han nationality	509(67.24%)	449(68.13%)	60(61.22%)
minorities	248(32.76%)	210(31.87%)	38(38.78%)
Maternal_education level				0.442
Below junior high school	714.0(94.32%)	619.0(93.93%)	95.0(96.94%)
Senior high school	39.0(5.15%)	36.0(5.46%)	3.0(3.06%)
Bachelor's degrees and above	4.0(0.53%)	4.0(0.61%)	0.0(0.0%)
Maternal_occupation				0.763
Manual labour	749.0(98.94%)	652.0(98.94%)	97.0(98.98%)
Service industry	2.0(0.26%)	2.0(0.3%)	0.0(0.0%)
Brain work	3.0(0.4%)	2.0(0.3%)	1.0(1.02%)
Unemployed	1.0(0.13%)	1.0(0.15%)	0.0(0.0%)
Others	2.0(0.26%)	2.0(0.3%)	0.0(0.0%)
Regional population density				0.654
High	707(93.39%)	617(93.63%)	90(91.84%)
Low	50(6.61%)	42(6.37%)	8(8.16%)
Maternal_monilial infection	45(5.94%)	42(6.37%)	3(3.06%)	0.287
Maternal_trichomonas infection	11.0(1.45%)	11.0(1.67%)	0.0(0.0%)	0.403
Maternal_leucorrhea cleanliness				0.221
I	393.0(51.92%)	348.0(52.81%)	45.0(45.92%)
II	263.0(34.74%)	220.0(33.38%)	43.0(43.88%)
III	100.0(13.21%)	90.0(13.66%)	10.0(10.2%)
IV	1.0(0.13%)	1.0(0.15%)	0.0(0.0%)
Maternal_abnormal urine routine	54(7.13%)	49(7.44%)	5(5.1%)	0.531
Maternal_ABO blood types				0.289
none	1.0(0.13%)	1.0(0.15%)	0.0(0.0%)
A	209.0(27.61%)	186.0(28.22%)	23.0(23.47%)
B	255.0(33.69%)	222.0(33.69%)	33.0(33.67%)
AB	58.0(7.66%)	54.0(8.19%)	4.0(4.08%)
O	234.0(30.91%)	196.0(29.74%)	38.0(38.78%)
Maternal_Rhesus negative type	9.0(1.19%)	9.0(1.37%)	0.0(0.0%)	0.506
Maternal_treponema pallidum positive	5.0(0.66%)	5.0(0.76%)	0.0(0.0%)	0.844
Maternal_gonococcus positive	2.0(0.26%)	2.0(0.3%)	0.0(0.0%)	0.611
Maternal_chlamydia trachomatis positive	6.0(0.79%)	6.0(0.91%)	0.0(0.0%)	0.735
Maternal_hepatitis B surface antigen positive	30(3.96%)	26(3.95%)	4(4.08%)	0.831
Maternal_hepatitis B e antigen positive	11(1.45%)	10(1.52%)	1(1.02%)	0.945
Maternal_rubella virus IgG antibody positive	336(44.39%)	294(44.61%)	42(42.86%)	0.828
Maternal_cytomegalovirus IgG antibody positive	304(40.16%)	269(40.82%)	35(35.71%)	0.395
Maternal_cytomegalovirus IgM antibody positive	18.0(2.38%)	18.0(2.73%)	0.0(0.0%)	0.193
Maternal_toxoplasma IgG antibody positive	17(2.25%)	14(2.12%)	3(3.06%)	0.827
Maternal_toxoplasma IgM antibody positive	7.0(0.92%)	7.0(1.06%)	0.0(0.0%)	0.646
Paternal_hypertension	1.0(0.13%)	1.0(0.15%)	0.0(0.0%)	0.269
Paternal_tuberculosis	1.0(0.13%)	1.0(0.15%)	0.0(0.0%)	0.269
Paternal_hepatitis B	1.0(0.13%)	1.0(0.15%)	0.0(0.0%)	0.269
Paternal_sexually transmitted diseases	1.0(0.13%)	0.0(0.0%)	1.0(1.02%)	0.269
Paternal_psychological disorders	3.0(0.4%)	3.0(0.46%)	0.0(0.0%)	0.847
Paternal_congenital malformation	2.0(0.26%)	2.0(0.3%)	0.0(0.0%)	0.611
Paternal_pre-pregnancy medication	10(1.32%)	7(1.06%)	3(3.06%)	0.253
Paternal_hepatitis B vaccine or rubella vaccine	353(46.63%)	311(47.19%)	42(42.86%)	0.488
Paternal_family history of congenital heart disease	17(2.25%)	13(1.97%)	4(4.08%)	0.342
Paternal_family history of diabetes	6(0.79%)	5(0.76%)	1(1.02%)	0.735
Paternal_family history of mental retardation	1.0(0.13%)	1.0(0.15%)	0.0(0.0%)	0.269
Paternal_hearing disorder	3(0.4%)	2(0.3%)	1(1.02%)	0.847
Paternal_visual disturbance	1.0(0.13%)	1.0(0.15%)	0.0(0.0%)	0.269
Paternal_neonatal death	1.0(0.13%)	1.0(0.15%)	0.0(0.0%)	0.269
Paternal_hating meat and eggs	5.0(0.66%)	5.0(0.76%)	0.0(0.0%)	0.844
Paternal_hating vegetables	7.0(0.92%)	7.0(1.06%)	0.0(0.0%)	0.646
Paternal_eating raw meat	3.0(0.4%)	3.0(0.46%)	0.0(0.0%)	0.847
Paternal_smoking	365(48.22%)	315(47.8%)	50(51.02%)	0.626
Paternal_secondhand smoking	358(47.29%)	310(47.04%)	48(48.98%)	0.802
Paternal_drinking	354(46.76%)	311(47.19%)	43(43.88%)	0.613
Paternal_drug abuse	2(0.26%)	1(0.15%)	1(1.02%)	0.611
Paternal_life/work stress				0.743
none	494(65.26%)	430(65.25%)	64(65.31%)
mild	238(31.44%)	206(31.26%)	32(32.65%)
severe	25(3.3%)	23(3.49%)	2(2.04%)
Paternal_interpersonal tension				0.045
none	632(83.49%)	556(84.37%)	76(77.55%)
mild	96(12.68%)	82(12.44%)	14(14.29%)
severe	29(3.83%)	21(3.19%)	8(8.16%)
Paternal_economic pressure				0.377
none	488(64.46%)	428(64.95%)	60(61.22%)
mild	115(15.19%)	103(15.63%)	12(12.24%)
severe	154(20.34%)	128(19.42%)	26(26.53%)
Paternal_preparing for pregnancy	17(2.25%)	16(2.43%)	1(1.02%)	0.609
Paternal_mumps	21(2.77%)	20(3.03%)	1(1.02%)	0.422
Paternal_orchitis	3.0(0.4%)	3.0(0.46%)	0.0(0.0%)	0.847
Paternal_exposure to radiation	3.0(0.4%)	3.0(0.46%)	0.0(0.0%)	0.847
Paternal_exposure to noise	46(6.08%)	44(6.68%)	2(2.04%)	0.117
Paternal_exposure to heavy metal	8.0(1.06%)	8.0(1.21%)	0.0(0.0%)	0.571
Paternal_exposure to organic solvent	24.0(3.17%)	24.0(3.64%)	0.0(0.0%)	0.107
Paternal_exposure to high temperature	22(2.91%)	19(2.88%)	3(3.06%)	0.822
Paternal_exposure to pesticides				0.5
Paternal_keeping pets				0.21
Paternal_exposure to shock				0.646
Paternal_abnormal prepuce examination	46(6.08%)	40(6.07%)	6(6.12%)	0.556
Paternal_varicocele	8(1.06%)	7(1.06%)	1(1.02%)	0.623
Paternal_ABO blood types				0.101
none	2.0(0.26%)	2.0(0.3%)	0.0(0.0%)
A	265.0(35.01%)	239.0(36.27%)	26.0(26.53%)
B	219.0(28.93%)	181.0(27.47%)	38.0(38.78%)
AB	73.0(9.64%)	61.0(9.26%)	12.0(12.24%)
O	198.0(26.16%)	176.0(26.71%)	22.0(22.45%)
Paternal_abnormal urine routine	13(1.72%)	11(1.67%)	2(2.04%)	0.879
Paternal_treponema pallidum positive				0.735
Paternal_hepatitis B surface antigen positive	38(5.02%)	30(4.55%)	8(8.16%)	0.201
Paternal_hepatitis B e antigen positive	7(0.92%)	6(0.91%)	1(1.02%)	0.646
Maternal_taking medicine in early pregnancy				0.808
Maternal_starting taking folacin				0.121
at least 3 months prior to menopause	327(43.2%)	278(42.19%)	49(50.0%)
1 to 2 months before menopause	201(26.55%)	173(26.25%)	28(28.57%)
after the menopause	132(17.44%)	123(18.66%)	9(9.18%)
not taking	97(12.81%)	85(12.9%)	12(12.24%)
Maternal_taking folacin regularly				0.972
regularly	594(78.47%)	517(78.45%)	77(78.57%)
irregularly	66(8.72%)	57(8.65%)	9(9.18%)
not taking	97(12.81%)	85(12.9%)	12(12.24%)
Husband quitting smoking				0.012
quitting smoking	486(64.2%)	429(65.1%)	57(58.16%)
reduced smoking	154(20.34%)	138(20.94%)	16(16.33%)
the same or increased smoking	117(15.46%)	92(13.96%)	25(25.51%)
Pregnant woman quitting smoking				0.742
quitting smoking	753.0(99.47%)	655.0(99.39%)	98.0(100.0%)
reduced smoking	1.0(0.13%)	1.0(0.15%)	0.0(0.0%)
the same or increased smoking	3.0(0.4%)	3.0(0.46%)	0.0(0.0%)
Pregnant woman quitting drinking				0.979
quitting drinking	753.0(99.47%)	655.0(99.39%)	98.0(100.0%)
the same or increased drinking	4.0(0.53%)	4.0(0.61%)	0.0(0.0%)
Maternal_hating meat and eggs in early pregnancy	19(2.51%)	17(2.58%)	2(2.04%)	0.978
Maternal_hating vegetables in early pregnancy	35(4.62%)	29(4.4%)	6(6.12%)	0.617
Maternal_exposure to radiation in early pregnancy	2.0(0.26%)	2.0(0.3%)	0.0(0.0%)	0.611
Maternal_exposure to pesticide in early pregnancy	75(9.91%)	63(9.56%)	12(12.24%)	0.516
Maternal_keeping pets in early pregnancy	83(10.96%)	72(10.93%)	11(11.22%)	0.932
Maternal_vaginal bleeding in early pregnancy	8.0(1.06%)	8.0(1.21%)	0.0(0.0%)	0.571
Maternal_fever in early pregnancy	1.0(0.13%)	1.0(0.15%)	0.0(0.0%)	0.269
Maternal_diarrhea in early pregnancy	5.0(0.66%)	5.0(0.76%)	0.0(0.0%)	0.844
Maternal_abdominal pain in early pregnancy	6.0(0.79%)	6.0(0.91%)	0.0(0.0%)	0.735
Maternal_flu in early pregnancy	19(2.51%)	16(2.43%)	3(3.06%)	0.978
Maternal_viral hepatitis in early pregnancy	1.0(0.13%)	1.0(0.15%)	0.0(0.0%)	0.269
Maternal_smoking in early pregnancy	37(4.89%)	31(4.7%)	6(6.12%)	0.721
Maternal_age				0.268
< 22	78(10.3%)	66(10.02%)	12(12.24%)
22-29	493(65.13%)	433(65.71%)	60(61.22%)
30-34	123(16.25%)	102(15.48%)	21(21.43%)
≥ 35	63(8.32%)	58(8.8%)	5(5.1%)
Maternal_PM2.5 exposure in the last trimester (μg/m³)	72.277[39.83, 127.193]	75.207[39.83, 127.193]	57.137[34.177, 95.93]	0.02
Maternal_secondhand smoking amount before pregnancy(n/day)	0.0[0.0, 0.0]	0.0[0.0, 0.0]	0.0[0.0, 0.0]	0.164
Paternal_secondhand smoking amount before pregnancy(n/day)	0.0[0.0, 0.0]	0.0[0.0, 0.0]	0.0[0.0, 0.0]	0.446
Maternal_alanine aminotransferase (u/L)	21.0[16.0, 28.0]	21.0[15.75, 28.0]	23.2[16.0, 31.0]	0.033
Maternal_thyroid stimulating hormone (μIU/ml)	1.68[1.04, 2.46]	1.69[1.03, 2.47]	1.66[1.13, 2.295]	0.417
Maternal_alcohol consumption (ml/day)	0.0[0.0, 0.0]	0.0[0.0, 0.0]	0.0[0.0, 0.0]	0.386
Paternal_smoking amount before pregnancy(n/day)	0.0[0.0, 10.0]	0.0[0.0, 10.0]	0.0[0.0, 7.75]	0.321
Paternal_alcohol consumption (ml/day)	0.0[0.0, 0.0]	0.0[0.0, 0.0]	0.0[0.0, 0.0]	0.205
Paternal_alanine aminotransferase (u/L)	24.0[18.0, 33.0]	24.0[18.0, 33.0]	24.0[18.0, 31.0]	0.303
